# Supplementary material for: Degradation of Benzotriazole UV Stabilizers in PAA/d-Electron Metal Ions Systems—Removal Kinetics, Products and Mechanism Evaluation
Source: Molecules. 2022 May 23;27(10):3349. doi: 10.3390/molecules27103349 (PMC9145517; doi:10.3390/molecules27103349)
Supplement: Supplementary file 1 [file molecules-27-03349-s001.zip]

Archive with 1 entries (1 files):
- molecules-1730610-supplementary.pdf
